# Supplementary material for: Synthesis of ω-Chloroalkyl Aryl Ketones via C–C Bond Cleavage of tert-Cycloalkanols with Tetramethylammonium Hypochlorite
Source: Molecules. 2024 Apr 19;29(8):1874. doi: 10.3390/molecules29081874 (PMC11055113; doi:10.3390/molecules29081874)
Supplement: Supplementary file 1 [file molecules-29-01874-s001.zip]

Archive with 1 entries (1 files):
- molecules-2942314-supplementary.pdf
